# Supplementary material for: Influence of Caffeic and Caftaric Acid, Fructose, and Storage Temperature on Furan Derivatives in Base Wine
Source: Molecules. 2022 Nov 15;27(22):7891. doi: 10.3390/molecules27227891 (PMC9692380; doi:10.3390/molecules27227891)
Supplement: Supplementary file 1 [file molecules-27-07891-s001.zip]

Archive with 1 entries (1 files):
- molecules-2020399-supplementary.pdf
